# Supplementary material for: Diagnostic Performance of Three rK39 Rapid Diagnostic Tests and Two Direct Agglutination Tests for the Diagnosis of Visceral Leishmaniasis in Southern Iran
Source: J Trop Med. 2022 Apr 11;2022:3569704. doi: 10.1155/2022/3569704 (PMC9017523; doi:10.1155/2022/3569704)
Supplement: Supplementary Materials — Supplementary Material 1 contains the serological test results from VL patients. Supplementary Material 2 contains the serological test results from non-VL patients. Supplementary Material 3 contains the serological test results from endemic healthy controls. [file 3569704.f1.zip]

Archive with 3 entries (3 files):
- 3569704.f1/supplementary 2- Results of serological tests- Non VL patients.docx
- 3569704.f1/Supplementary 3- Results of serological tests- Endemic healthy control.docx
- 3569704.f1/Supplementay 1-  Results of serological tests- VL patients.docx
